# Supplementary material for: Fractionated Irradiation of Right Thorax Induces Abscopal Damage on Bone Marrow Cells via TNF-α and SAA
Source: Int J Mol Sci. 2021 Sep 15;22(18):9964. doi: 10.3390/ijms22189964 (PMC8468747; doi:10.3390/ijms22189964)
Supplement: Supplementary file 1 [file ijms-22-09964-s001.zip]

Archive with 2 entries (2 files):
- ijms-1373377-supplement figures.pdf
- Table S1_TMT data analysis.xlsx
